# Supplementary material for: A Novel PBM for Nanomilling of Drugs in a Recirculating Wet Stirred Media Mill: Impacts of Batch Size, Flow Rate, and Back-Mixing
Source: Pharmaceutics. 2024 Mar 2;16(3):353. doi: 10.3390/pharmaceutics16030353 (PMC10974007; doi:10.3390/pharmaceutics16030353)
Supplement: Supplementary file 1 [file pharmaceutics-16-00353-s001.zip]

Archive with 1 entries (1 files):
- pharmaceutics-2857767-supplementary.pdf
